# Supplementary material for: Manganese Phytoremediation Potential of Koelreuteria paniculata: Detoxification Mechanisms, Chemical Speciation, and Ultrastructural Adaptations
Source: Plants (Basel). 2025 Sep 15;14(18):2867. doi: 10.3390/plants14182867 (PMC12473184; doi:10.3390/plants14182867)
Supplement: Supplementary file 1 [file plants-14-02867-s001.zip]

Archive with 1 entries (1 files):
- plants-3835624-supplementary.pdf
